# Supplementary material for: Transcription Factors and microRNA-Co-Regulated Genes in Gastric Cancer Invasion in Ex Vivo
Source: PLoS One. 2015 Apr 10;10(4):e0122882. doi: 10.1371/journal.pone.0122882 (PMC4393113; doi:10.1371/journal.pone.0122882)
Supplement: S1 Table — (XLSX) [file pone.0122882.s001.xlsx]

## Sheet: Sheet1
Here shows the regulatory interactions of TF-gene network, as the source gene relulates target genes
SOURCE	TARGET
TFAP2A	MYB
TFAP2A	COL1A1
TFAP2A	COL11A1
TFAP2A	CRABP2
TFAP2A	DSG3
TFAP2A	F2R
TFAP2A	APOE
TFAP2A	IL8
TFAP2A	ITGA2
TFAP2A	KAL1
TFAP2A	KRT17
TFAP2A	LOX
TFAP2A	ACHE
TFAP2A	MMP7
TFAP2A	SERPINE1
TFAP2A	SERPINB2
TFAP2A	SCNN1G
TFAP2A	TIMP1
TFAP2A	TK1
TFAP2A	CA9
TFAP2A	LRP8
TFAP2A	CCNB1
ETV4	MYB
ETV4	MMP1
ETV4	MMP3
ETV4	PLAU
ETV4	SPP1
ETV4	GJB2
ETV4	IL8
ETV4	LOX
ETV4	MMP12
ETV4	SCNN1G
ETV4	LRP8
ETV4	MMP7
ETV4	TIMP1
LEF1	MMP7
LEF1	NCAM1
LEF1	SPP1
LEF1	CLDN2
MYB	COL1A1
MYB	CDKN2A
MYB	CENPF
MYB	NMU
MYB	COL1A2
MYB	HMMR
MYB	RAD51
MYB	BUB1B
MYB	TK1
MYB	TOP2A
MYB	EXO1
MYB	CDC2
MYB	MAD2L1
MYBL2	COL1A1
MYBL2	COL5A2
