# Supplementary material for: Transcription Factors and microRNA-Co-Regulated Genes in Gastric Cancer Invasion in Ex Vivo
Source: PLoS One. 2015 Apr 10;10(4):e0122882. doi: 10.1371/journal.pone.0122882 (PMC4393113; doi:10.1371/journal.pone.0122882)
Supplement: S3 Table — Gene expression levels in gastric cancer tissues vs. the distant normal tissues were at least 2-fold different with a p-value <0.05. (XLS) [file pone.0122882.s003.xls]

## Sheet: DifmiRNA_CancervsNormal
here shows the details of differentially expressed miRNA
AccID	Log2FC	Style	P-Value	FDR	C1	C2	C3	C4	C5	N1	N2	N3	N4	N5
hsa-miR-18b*	-1.19602	down	3.57296e-07	0.000437253	2.50531	2.44014	2.41339	2.61106	2.45274	3.84603	3.6598	3.71133	3.41597	3.76963
hsa-miR-409-3p	-2.29694	down	3.20524e-07	0.000437253	2.26635	2.27438	2.48979	2.67757	3.03197	4.63175	4.5678	5.28777	4.79919	4.93823
hsa-let-7g	-3.61614	down	3.12536e-06	0.000864864	2.24408	2.44612	2.59433	2.96246	4.01143	6.76182	6.36332	6.89664	6.8387	5.47864
hsa-miR-30c	-3.93539	down	7.20767e-06	0.00130995	3.50522	3.32041	3.40859	3.14378	5.03612	8.01335	6.73516	8.01074	8.50271	6.82912
hsa-miR-30a	-3.74397	down	7.93858e-06	0.00135446	3.38773	2.99686	2.77681	3.17394	3.29581	7.71185	5.75368	7.40029	7.73738	5.74781
hsa-miR-150	-4.13818	down	8.48166e-06	0.0014103	2.86068	3.19096	4.07667	3.36701	5.52579	7.85613	8.7003	7.23404	7.89062	8.03091
hsa-miR-1237	-1.26713	down	1.43818e-05	0.00173994	2.68379	3.06215	2.95118	2.7932	2.77432	3.92489	3.89586	4.55398	4.37088	3.85468
hsa-miR-200a	-3.14449	down	2.06653e-05	0.00204445	2.67416	2.37449	2.46062	2.5384	3.65597	7.28532	5.69055	5.76007	4.98739	5.70274
hsa-let-7f	-4.25367	down	2.37809e-05	0.00209171	2.53601	2.27171	2.59632	3.29975	5.18937	7.3371	6.75847	7.57491	8.5364	6.95462
hsa-miR-92b	-1.79563	down	2.79071e-05	0.00222654	2.28591	2.33514	2.41247	2.36478	3.11021	4.13134	3.95074	4.89222	3.84326	4.66908
hsa-miR-497	-2.6231	down	3.73166e-05	0.00251405	2.41419	2.70078	2.57707	3.44049	3.1349	5.05258	6.17957	6.39495	4.56491	5.19091
hsa-miR-99a	-3.85353	down	4.42767e-05	0.00283625	2.59149	2.93969	2.64592	4.18383	3.73358	6.6277	7.77001	8.07789	7.61031	5.27627
hsa-miR-1247	-1.66614	down	6.85166e-05	0.00368652	3.30496	3.71555	2.79792	3.17169	3.39153	4.88899	4.69245	5.6513	5.14132	4.33831
hsa-miR-200b*	-2.99816	down	8.72601e-05	0.00428342	3.46556	3.74539	3.38655	3.31489	5.89085	7.06064	6.69041	7.19286	6.58852	7.26161
hsa-miR-940	-1.39105	down	0.000109196	0.00489802	3.25064	3.10775	3.56777	3.01197	3.40293	5.05753	3.96296	4.89404	4.99866	4.38312
hsa-miR-99b	-2.80539	down	0.000110061	0.00489802	5.38571	5.45466	5.38816	5.4752	7.76084	8.39003	8.70491	9.21427	8.55731	8.62498
hsa-miR-30b	-3.30511	down	0.000113951	0.00503122	3.57161	3.04907	2.84259	2.75198	3.76832	6.60926	5.46187	6.27659	8.50755	5.65386
hsa-miR-1227	-1.48984	down	0.000154772	0.00569626	3.13437	3.25966	3.29119	3.16094	2.85251	4.089	4.51438	5.27734	4.11076	5.15637
hsa-miR-501-3p	-1.55106	down	0.000158189	0.00574997	2.78524	3.0612	2.84067	3.01358	3.47836	4.96952	4.78406	4.44949	5.04628	3.68498
hsa-miR-324-3p	-1.55159	down	0.000165005	0.00586144	2.81462	3.11369	2.863	3.34353	3.73998	4.76903	4.01311	5.33411	4.55222	4.96427
hsa-miR-574-5p	-2.21997	down	0.000354656	0.00868852	2.1889	1.9889	2.17916	2.08017	3.13499	3.27241	4.3209	4.92191	4.45598	5.70081
hsa-miR-486-5p	-3.20771	down	0.000539665	0.010337	2.99256	2.8877	3.24138	3.054	3.74886	4.13035	6.71885	8.2902	6.04731	6.77635
hsa-miR-151-5p	-4.41258	down	0.00059884	0.0109339	3.34983	3.37685	3.62222	4.30603	8.35633	9.44053	9.01455	9.05368	9.1035	8.46187
hsa-miR-29b-2*	-1.70952	down	0.000671027	0.0113485	2.92897	2.97622	2.88594	3.13895	2.65664	4.43297	3.87914	5.977	4.11613	4.72907
hsa-miR-532-5p	-3.05065	down	0.000722983	0.011845	2.56987	2.60053	2.7073	2.49849	5.95097	6.51183	6.06025	6.29968	6.69434	6.01427
hsa-miR-342-3p	-3.45527	down	0.000845705	0.0128403	4.51261	3.24752	6.21831	4.27356	7.65752	8.92754	8.13081	8.56094	8.82338	8.74321
hsa-miR-339-3p	-1.68863	down	0.000940133	0.0136058	3.35082	4.6497	4.40486	3.858	3.72086	5.97812	4.52964	6.21036	5.56492	6.14435
hsa-miR-31	-4.82877	down	0.000944757	0.0136475	3.17845	3.07513	4.33116	3.38163	8.79811	10.1124	8.32115	9.03601	9.76461	9.67413
hsa-miR-27b	-2.80132	down	0.00100468	0.0139707	3.30819	2.60058	2.85798	5.10455	5.63854	6.84121	6.62652	7.39366	6.71208	5.94298
hsa-miR-877	-1.41996	down	0.00111092	0.01469	2.95164	2.80238	2.76575	2.66689	3.44228	3.56797	3.71484	4.69217	4.59564	5.15811
hsa-miR-146a	-2.95529	down	0.00115514	0.0151032	2.55288	2.38369	2.48407	2.63728	4.98182	7.12835	5.84977	4.11354	6.19007	6.53446
hsa-miR-126	-3.01152	down	0.00121328	0.0153802	4.66008	3.03503	3.12056	5.99511	5.70857	8.0769	8.10006	7.42805	7.8867	6.08525
hsa-miR-28-5p	-1.90385	down	0.0012257	0.0154457	3.48129	3.22129	3.34193	3.40771	4.74765	5.9201	5.75909	6.58879	4.66948	4.78168
hsa-miR-125a-5p	-3.64616	down	0.00125584	0.0156065	6.62737	3.27008	3.17963	3.67979	6.84209	8.82058	8.83869	9.00463	7.51071	7.65512
hsa-miR-425*	-1.35988	down	0.00134725	0.0160259	2.52678	2.38483	2.58345	2.64324	3.33701	3.44587	3.82284	3.62079	4.98777	4.39744
hsa-miR-181b	-3.57444	down	0.0014248	0.016496	2.7026	2.16519	2.37108	2.42543	6.72189	6.29827	7.09392	7.13322	6.47132	7.26166
hsa-miR-193b	-2.73587	down	0.00163822	0.0177322	3.04931	3.08099	3.33145	2.95947	6.13774	6.05214	5.62889	7.10453	6.12357	7.32917
hsa-miR-1225-3p	-1.26912	down	0.00194562	0.0191258	3.01486	2.98572	3.25533	3.08641	2.95444	4.67124	3.3156	5.19706	4.47069	3.98774
hsa-miR-130b	-2.77824	down	0.00196071	0.0191734	3.49122	3.47188	3.5532	3.60448	6.42237	8.30805	5.97713	7.11754	7.04355	5.98809
hsa-miR-652	-3.10603	down	0.00195753	0.0191734	2.38108	2.74425	3.05492	2.72098	6.59132	7.33688	6.4078	6.6858	6.06578	6.52645
hsa-miR-375	-3.98819	down	0.0019921	0.0192443	3.14339	3.43507	3.00131	7.76183	6.44359	9.58153	7.57968	9.2386	8.88323	8.44312
hsa-miR-487b	-1.96136	down	0.00223225	0.0205962	3.02429	3.19647	2.98779	2.47514	3.50945	3.43461	5.36574	4.59196	6.41808	5.18956
hsa-miR-361-5p	-2.87497	down	0.00254391	0.0223482	3.80482	2.90607	3.0079	3.34422	6.45689	6.95096	6.97701	7.68316	5.19426	7.08935
hsa-miR-378	-4.14029	down	0.00257473	0.022407	3.16471	3.4848	3.79621	5.72925	9.02254	9.51092	8.06778	9.47248	9.43986	9.40791
hsa-let-7i	-4.28564	down	0.00277009	0.0232029	6.49532	2.16091	2.30462	3.07433	7.81705	8.49485	9.13954	8.57209	8.9304	8.14353
hsa-miR-34a	-3.31494	down	0.00281807	0.0234279	2.58173	2.25079	2.43162	2.88082	6.91679	6.88265	7.4854	6.73778	6.03082	6.4998
hsa-miR-625	-1.52287	down	0.0029003	0.0237592	2.81722	2.67669	2.55611	3.04786	3.80806	5.57791	4.91395	3.92676	4.51073	3.59094
hsa-miR-30d	-2.68101	down	0.0032841	0.0252257	3.65366	3.29858	2.89192	6.14822	5.8413	7.5439	6.71846	7.92898	7.06633	5.98107
hsa-miR-362-5p	-2.16204	down	0.0038313	0.027121	2.90788	2.59491	2.64418	2.78722	5.74103	5.79579	4.95553	5.64244	5.33621	5.75546
hsa-miR-92a	-4.57971	down	0.00403904	0.0279076	5.16961	2.52194	3.03703	3.1438	9.70022	9.23104	9.68421	9.43626	8.55711	9.56253
hsa-miR-149	-1.0217	down	0.0042433	0.0285382	2.52762	2.44874	2.35192	2.44873	2.53012	3.38496	2.66527	4.04126	3.09363	4.23051
hsa-miR-423-3p	-2.88074	down	0.00429264	0.0287217	2.88298	2.88448	3.13632	3.03846	6.90389	6.09368	6.36927	7.04214	6.01141	7.73331
hsa-miR-222	-4.21746	down	0.00459998	0.0300118	5.92633	2.80298	3.37369	3.42995	9.55837	9.45561	9.09434	8.86235	9.41361	9.3527
hsa-miR-665	-1.26437	down	0.00512323	0.0319793	2.85129	3.05351	3.18791	3.39344	3.0224	3.73094	3.44976	4.349	4.80618	5.49452
hsa-miR-221	-4.88587	down	0.00523054	0.0322295	2.93362	2.3853	2.58522	2.56037	10.0296	8.76072	9.21948	8.49638	9.41506	9.03184
hsa-miR-140-3p	-3.37225	down	0.00604597	0.0351675	4.8468	3.98119	8.41583	3.64355	8.3491	9.14794	9.23944	8.96366	9.35438	9.39231
hsa-miR-424*	-1.07856	down	0.00607652	0.0352013	2.83096	2.51804	2.80154	2.582	2.85612	3.38901	4.86846	4.05994	2.95661	3.70742
hsa-miR-432	-1.20354	down	0.00607021	0.0352013	2.33914	2.0976	2.27307	2.4466	2.50332	2.79281	4.87521	2.98322	3.55804	3.46816
hsa-miR-200b	-2.68762	down	0.00614924	0.0354397	4.59082	3.41266	3.45628	4.7967	6.78374	8.75047	7.52422	7.4652	7.54867	5.18973
hsa-miR-151-3p	-1.5641	down	0.00655227	0.0368388	3.05973	2.80189	2.94999	2.8387	4.28675	5.76332	5.3968	4.15557	4.90967	3.53219
hsa-miR-192	-2.95042	down	0.00690563	0.0380209	2.84266	2.99654	3.05812	4.79619	7.42361	8.15543	7.61494	7.19151	6.86921	6.03811
hsa-miR-324-5p	-2.50173	down	0.00769889	0.0401674	3.0694	2.88755	2.38197	2.81916	6.52269	5.64494	6.17736	6.93914	5.10571	6.32228
hsa-miR-195	-1.95945	down	0.00782668	0.0406685	3.70357	3.36858	3.22194	5.02238	3.384	6.16267	6.5919	5.64859	6.48781	3.60675
hsa-miR-423-5p	-2.01386	down	0.0078794	0.0408881	3.45592	3.22378	3.40498	4.51353	5.52906	6.00201	4.67659	5.97631	5.79662	7.74504
hsa-miR-378*	-1.29971	down	0.00876292	0.0436527	2.56853	2.425	2.5869	2.35695	3.59306	3.1786	4.03789	4.94734	3.19159	4.67355
hsa-miR-27a	-2.35506	down	0.0101256	0.0475856	3.21532	3.01961	3.16946	5.44563	6.96239	6.50123	7.28744	6.8466	6.69502	6.2574
hsa-miR-502-5p	2.22095	up	0.000213569	0.00658996	5.33276	6.01377	5.64817	5.47443	3.71121	3.37094	2.59989	3.09443	3.13896	2.87137
hsa-miR-585	1.24482	up	0.000230171	0.0068656	3.33576	4.56412	3.34	3.80058	3.64553	2.48986	2.60038	2.41244	2.37764	2.58157
hsa-miR-488*	2.45033	up	0.000397024	0.00921704	5.63786	5.92746	6.50289	5.53302	3.7847	3.87195	2.87383	2.77891	2.93383	2.67575
hsa-miR-424	1.11894	up	0.000483575	0.00983876	3.70062	4.18674	4.13781	4.80674	3.97691	3.03413	3.38679	2.83703	3.29826	2.65793
hsa-miR-1274b	2.71235	up	0.000652951	0.011331	7.09761	5.94205	4.12987	7.1538	5.21456	3.75754	3.0092	3.31265	3.15019	2.74655
hsa-miR-216b	1.78974	up	0.000667921	0.011331	4.86796	5.28857	3.649	5.77327	4.15901	3.21512	3.13069	2.77403	2.74631	2.92292
hsa-miR-101	2.08294	up	0.000811538	0.0125333	3.60811	5.4301	5.88157	5.87539	4.38354	3.36969	2.73157	2.83081	3.21919	2.61278
hsa-miR-362-3p	2.04394	up	0.000857311	0.0129172	4.8452	4.89454	5.91981	6.4151	3.98638	3.74655	3.26324	3.1966	3.02648	2.60848
hsa-miR-509-5p	3.36108	up	0.00119435	0.015377	7.93458	7.19631	8.12868	4.36686	4.7565	2.59502	3.32356	3.37441	3.03133	3.25319
hsa-miR-511	1.37486	up	0.00130397	0.0158811	3.47328	3.7831	3.74334	5.21716	4.07105	3.06668	2.87322	2.39185	2.61692	2.46495
hsa-miR-182*	1.88392	up	0.00144787	0.0165909	5.34875	6.21497	5.03262	4.71638	3.58779	3.34664	3.22573	3.39886	3.10339	2.40632
hsa-miR-1253	1.78269	up	0.00146156	0.0166319	4.21152	5.04201	6.21504	4.84526	4.02671	3.37705	3.3727	2.9471	3.41271	2.31751
hsa-miR-542-3p	1.33474	up	0.00160287	0.0175041	4.03633	3.50652	3.69152	5.27304	4.22067	3.08745	2.99988	2.8894	2.6283	2.44936
hsa-miR-1260	2.40371	up	0.00185251	0.018753	4.71852	6.25833	8.00933	5.81065	4.7473	3.3852	3.68988	3.39177	3.15669	3.90204
hsa-miR-331-3p	2.73529	up	0.00225775	0.0206958	5.16784	7.34023	8.31062	7.24836	4.84908	4.46046	4.16266	4.26226	3.10117	3.25312
hsa-miR-920	1.88838	up	0.00268112	0.0228813	3.60072	5.36173	4.39054	6.39174	4.66279	2.91591	3.18402	3.41342	3.20712	2.24516
hsa-miR-217	1.50168	up	0.00319513	0.0249616	5.59431	4.74546	4.85329	4.33668	3.42588	3.94334	3.06218	2.82545	2.74347	2.87279
hsa-miR-923	3.06492	up	0.00328461	0.0252257	11.625	11.2305	11.3407	8.67778	12.9628	7.07709	6.98234	7.90916	8.92386	9.61976
hsa-miR-155*	2.43903	up	0.00366919	0.0265999	3.84239	5.84293	7.54388	5.79234	4.26579	3.97135	2.82586	2.69847	2.88909	2.70741
hsa-miR-33a	1.16527	up	0.00366702	0.0265999	4.54416	4.80827	3.10594	4.1263	3.39775	2.9519	2.86872	2.71111	2.81713	2.80721
hsa-miR-888	1.72912	up	0.00515313	0.0319882	3.83122	6.44692	5.40607	4.10461	4.07598	3.62631	3.03179	2.86902	2.89559	2.79647
hsa-miR-566	1.2208	up	0.00530474	0.032464	3.40532	3.79193	3.78958	5.34871	3.50242	2.77851	3.05323	2.42875	2.67726	2.79623
hsa-miR-431	1.27222	up	0.00550613	0.0333053	4.42348	4.85776	2.88281	4.93488	3.99359	2.9356	3.13077	3.04682	2.57853	3.0397
hsa-miR-518a-3p	1.91088	up	0.00657335	0.0368513	6.23727	6.48212	4.04853	5.10741	3.48491	3.47125	3.26023	2.64557	3.31177	3.11702
hsa-miR-1826	2.06534	up	0.00724371	0.0389266	12.7617	11.7044	11.4572	10.6691	14.0031	9.55154	9.32735	10.2802	9.90191	11.2078
hsa-miR-202	1.71589	up	0.0094204	0.0455009	5.39996	3.75351	6.67728	4.74337	4.1836	4.17711	3.03592	2.75392	2.74006	3.47124
hsa-miR-147b	1.19784	up	0.0100968	0.0475625	3.07834	4.90016	3.81212	4.99141	3.31972	2.99591	2.72063	2.52335	3.00318	2.86945
