# Supplementary material for: Transcription Factors and microRNA-Co-Regulated Genes in Gastric Cancer Invasion in Ex Vivo
Source: PLoS One. 2015 Apr 10;10(4):e0122882. doi: 10.1371/journal.pone.0122882 (PMC4393113; doi:10.1371/journal.pone.0122882)
Supplement: S4 Table — All regulation was derived from transcriptional regulatory element database (TRED). (XLSX) [file pone.0122882.s004.xlsx]

## Sheet: Sheet1
here shows the interactions of miRNA and their regulatory genes
microRNA	target gene
let-7g	IGF2BP3
let-7g	COL1A1
let-7g	COL3A1
let-7g	RSPO2
let-7g	CPA4
let-7g	GCNT4
let-7g	ONECUT2
let-7i	IGF2BP3
let-7i	COL1A1
let-7i	COL3A1
let-7i	RSPO2
let-7i	CPA4
let-7i	GCNT4
let-7i	ONECUT2
miR-27a	CDH11
miR-27a	ADORA2B
miR-27a	RTKN2
miR-27a	ABCA12
miR-27a	GRIA4
miR-27a	GRIN2D
miR-27a	HOXA10
miR-27a	HOXA13
miR-27a	ZIC5
miR-27a	C15orf42
miR-27a	ONECUT2
miR-27b	CDH11
miR-27b	ADORA2B
miR-27b	RTKN2
miR-27b	ABCA12
miR-27b	GRIA4
miR-27b	GRIN2D
miR-27b	HOXA10
miR-27b	HOXA13
miR-27b	MIER2
miR-27b	ZIC5
miR-27b	C15orf42
miR-27b	ONECUT2
miR-28-5p	CENPF
miR-28-5p	PAQR4
miR-28-5p	ASB5
miR-28-5p	C18orf24
miR-28-5p	MAD2L1
miR-28-5p	FERMT1
miR-28-5p	SPARC
miR-28-5p	TIMELESS
miR-30a	FAM81A
miR-30a	FAP
miR-30a	RTKN2
miR-30a	FBXL13
miR-30a	HOXA13
miR-30a	IL1A
miR-30a	KIF11
miR-30a	NCAM1
miR-30a	C21orf51
miR-30a	CAMK2N1
miR-30a	RARRES1
miR-30a	RRM2
miR-30a	SLC1A2
miR-30a	SNAI1
miR-30a	ZNF20
miR-30a	ARHGAP11A
miR-30b	CTHRC1
miR-30b	FAM81A
miR-30b	FAP
miR-30b	RTKN2
miR-30b	FBXL13
miR-30b	HOXA13
miR-30b	IL1A
miR-30b	KIF11
miR-30b	NCAM1
miR-30b	C21orf51
miR-30b	CAMK2N1
miR-30b	RARRES1
miR-30b	RRM2
miR-30b	SLC1A2
miR-30b	SNAI1
miR-30b	ZNF20
miR-30b	ARHGAP11A
miR-30c	FAM81A
miR-30c	FAP
miR-30c	RTKN2
miR-30c	FBXL13
miR-30c	HOXA13
miR-30c	IL1A
miR-30c	KIF11
miR-30c	NCAM1
miR-30c	OVOL1
miR-30c	C21orf51
miR-30c	CAMK2N1
miR-30c	RARRES1
miR-30c	RRM2
miR-30c	SLC1A2
miR-30c	SNAI1
miR-30c	ZNF20
miR-30c	ARHGAP11A
miR-30d	FAM81A
miR-30d	FAP
miR-30d	RTKN2
miR-30d	FBXL13
miR-30d	FAM26E
miR-30d	HOXA13
miR-30d	IL1A
miR-30d	KIF11
miR-30d	NCAM1
miR-30d	C21orf51
miR-30d	CAMK2N1
miR-30d	RARRES1
miR-30d	RRM2
miR-30d	SLC1A2
miR-30d	SNAI1
miR-30d	ZNF20
miR-30d	ARHGAP11A
miR-31	DUSP19
miR-31	SLC1A2
miR-33a	FUT9
miR-33a	SLC26A7
miR-33a	MSR1
miR-33a	PKIB
miR-33a	CLSPN
miR-34a	IGF2BP3
miR-34a	FUT9
miR-34a	DSC3
miR-34a	GABRA3
miR-34a	LEF1
miR-34a	GPR158
miR-92a	SLC6A14
miR-92a	COL5A1
miR-92a	COL11A1
miR-92a	COL12A1
miR-92a	ASB5
miR-92a	MSR1
miR-92a	NOX4
miR-92a	PI15
miR-92a	PTPRO
miR-92a	TRIP13
miR-92b	COL1A2
miR-92b	COL5A1
miR-92b	COL11A1
miR-92b	COL12A1
miR-92b	ASB5
miR-92b	MSR1
miR-92b	NOX4
miR-92b	PI15
miR-92b	PTPRO
miR-92b	TRIP13
miR-101	CDH11
miR-101	COL10A1
miR-101	KIF11
miR-101	MAD2L1
miR-101	ASPN
miR-125a-5p	TNFSF4
miR-130b	KRT23
miR-130b	ITGB8
miR-130b	MMP10
miR-130b	MMP13
miR-130b	SERPINE1
miR-130b	DEPDC1
miR-130b	TMEPAI
miR-130b	CENPO
miR-130b	BHLHB3
miR-130b	ADAM12
miR-130b	ZIC5
miR-140-3p	RRAS2
miR-140-3p	GPR158
miR-140-3p	WNT5A
miR-140-3p	DNER
miR-146a	IQGAP3
miR-146a	FAM26E
miR-146a	TMEPAI
miR-146a	PSMD3
miR-146a	KIAA1199
miR-146a	STIL
miR-146a	BRCA2
miR-146a	BHLHB3
miR-146a	AGMAT
miR-146a	TIMELESS
miR-146a	ONECUT2
miR-149	DSC3
miR-149	SEMA5A
miR-149	FGFBP1
miR-150	IL1A
miR-150	MMP13
miR-150	NEK2
miR-150	DUOX2
miR-150	ONECUT2
miR-150	GINS1
miR-151-3p	CEACAM5
miR-151-3p	DUSP19
miR-151-3p	DSG3
miR-151-3p	AQP4
miR-151-3p	PTPRZ1
miR-151-3p	NETO2
miR-181b	CDKN3
miR-181b	POLR3G
miR-181b	FUT9
miR-181b	DSC3
miR-181b	SLC25A4
miR-181b	CXCL1
miR-181b	HOXA11
miR-181b	IL1A
miR-181b	ITGB8
miR-181b	LOC493869
miR-181b	TNFRSF11B
miR-181b	SERPINE1
miR-181b	PLAU
miR-181b	SPP1
miR-181b	TNFSF4
miR-181b	TIMELESS
miR-181b	ONECUT2
miR-181b	MELK
miR-192	TRIP13
miR-192	MPHOSPH1
miR-193b	ZNF385B
miR-193b	SLC39A5
miR-193b	PLAU
miR-193b	WISP1
miR-195	COL12A1
miR-195	HOXA10
miR-195	CEACAM6
miR-195	ATP4B
miR-195	CDCA4
miR-195	FERMT1
miR-195	SLC1A2
miR-195	CA2
miR-195	CCNE1
miR-195	CLDN2
miR-195	KIF23
miR-200a	CDKN3
miR-200a	SLC6A14
miR-200a	EPHA7
miR-200a	ITGA11
miR-200a	RIMS1
miR-200a	HOXC13
miR-200a	RSPO2
miR-200a	7A5
miR-200a	IL1A
miR-200a	SULF2
miR-200a	TTR
miR-200a	TNFSF4
miR-200a	CDC25B
miR-200b	CDH11
miR-200b	DSC3
miR-200b	F2RL2
miR-200b	RTKN2
miR-200b	HMGB3
miR-200b	CXCL9
miR-200b	TNFRSF11B
miR-200b	PI15
miR-200b	ANLN
miR-200b	KLK7
miR-200b	GPR158
miR-200b	PTPRZ1
miR-200b	CLSPN
miR-200b	SLC1A2
miR-200b	KDELC1
miR-200b	ADAM12
miR-200b	SERPINH1
miR-200b	SEMA5A
miR-200b	KIAA0101
miR-202	COL11A1
miR-202	NID2
miR-202	SLC25A4
miR-202	MMP1
miR-202	PTPRO
miR-202	ONECUT2
miR-216b	FUT9
miR-216b	LRRC15
miR-216b	DSC3
miR-216b	LAMC2
miR-216b	MSR1
miR-216b	C6orf105
miR-217	C13orf3
miR-217	ATAD2
miR-217	DTL
miR-217	ANLN
miR-217	SLC1A2
miR-217	TDO2
miR-217	KDELC1
miR-221	AADAC
miR-221	DUSP19
miR-221	SERPINB2
miR-221	IL17RB
miR-221	THBS2
miR-222	DUSP19
miR-222	SERPINB2
miR-222	IL17RB
miR-324-3p	CGREF1
miR-324-3p	PI16
miR-324-3p	FAM26E
miR-324-3p	GJB2
miR-324-3p	MKI67
miR-324-3p	ARHGAP11A
miR-324-5p	HOXA11
miR-331-3p	P4HA3
miR-331-3p	TTYH3
miR-342-3p	FUT9
miR-342-3p	SOX21
miR-342-3p	ASB5
miR-342-3p	RRM2
miR-342-3p	CXCL5
miR-361-5p	POLR3G
miR-361-5p	FUT9
miR-361-5p	CD177
miR-361-5p	KIAA1524
miR-361-5p	BHMT
miR-361-5p	ONECUT2
miR-362-3p	MAP7D2
miR-362-3p	7A5
miR-362-3p	CDCA4
miR-362-5p	CEACAM5
miR-362-5p	RSPO2
miR-362-5p	CLDN1
miR-375	CLEC5A
miR-378	KRT80
miR-378	GZMB
miR-378	HOXC13
miR-378	VSIG1
miR-409-3p	FUT9
miR-409-3p	APOBEC2
miR-409-3p	CHRNA5
miR-409-3p	COL5A2
miR-409-3p	CKAP2L
miR-409-3p	FLJ45803
miR-409-3p	MAD2L1
miR-409-3p	PI15
miR-409-3p	GCNT4
miR-409-3p	PTPRZ1
miR-409-3p	UGT2B17
miR-409-3p	FLJ14213
miR-409-3p	ONECUT2
miR-423-5p	LRRC15
miR-423-5p	HOXB9
miR-423-5p	BGN
miR-423-5p	THY1
miR-423-5p	CD276
miR-424	COL12A1
miR-424	FAM81A
miR-424	HOXA10
miR-424	CEACAM6
miR-424	CDCA4
miR-424	FERMT1
miR-424	SLC1A2
miR-424	CA2
miR-424	CLDN2
miR-424	KIF23
miR-431	SLC2A1
miR-431	ENC1
miR-432	C10orf81
miR-432	ONECUT2
miR-486-5p	GRIA4
miR-486-5p	LOC493869
miR-486-5p	SERPINE1
miR-487b	SLC26A7
miR-497	COL12A1
miR-497	FAM81A
miR-497	HOXA10
miR-497	CEACAM6
miR-497	ATP4B
miR-497	CDCA4
miR-497	FERMT1
miR-497	SH3GL2
miR-497	SLC1A2
miR-497	CA2
miR-497	CCNE1
miR-497	CLDN2
miR-497	KIF23
miR-501-3p	COL10A1
miR-501-3p	COL12A1
miR-501-3p	SLC2A12
miR-502-5p	CLIC6
miR-509-5p	SLC26A7
miR-509-5p	RTKN2
miR-509-5p	KIF15
miR-509-5p	PTPRZ1
miR-509-5p	CLSPN
miR-509-5p	SFRP4
miR-511	PDPN
miR-511	IGF2BP3
miR-511	ADH7
miR-511	SLC2A12
miR-511	C13orf3
miR-511	DKK1
miR-511	ABCA12
miR-511	HOXA13
miR-511	AQP4
miR-511	FAM111B
miR-511	LEF1
miR-511	ASPN
miR-511	ERO1LB
miR-511	TMEPAI
miR-511	SLC1A2
miR-511	BHLHB3
miR-511	TRIM15
miR-511	SEMA5A
miR-511	MARVELD3
miR-511	ONECUT2
miR-518a-3p	NCAPH
miR-532-5p	MUC17
miR-532-5p	ANGPTL3
miR-532-5p	IL1A
miR-532-5p	FLJ45803
miR-532-5p	MYOC
miR-532-5p	BHLHB3
miR-532-5p	C10orf81
miR-542-3p	FUT9
miR-542-3p	CNTD1
miR-542-3p	C13orf3
miR-542-3p	BIRC5
miR-542-3p	LOC493869
miR-625	IGF2BP3
miR-625	COL1A1
miR-625	AGTRL1
miR-625	HMGB3
miR-625	RSPO2
miR-625	ACHE
miR-625	SERPINE2
miR-625	SPARC
miR-625	ONECUT2
miR-665	EFNA3
miR-665	MKI67
miR-665	FERMT1
miR-665	SLC1A2
miR-665	CD276
miR-665	DIAPH3
miR-665	ONECUT2
miR-877	PDPN
miR-877	RTKN2
miR-877	SRPX2
miR-877	HMGB3
miR-877	7A5
miR-877	ITGB8
miR-877	ENC1
miR-877	CCNA2
miR-877	CCDC34
miR-888	COL5A2
miR-888	CDCA2
miR-888	NCAPH
miR-888	CLEC5A
miR-888	CKAP2
miR-888	AQP4
miR-888	LAMC2
miR-888	TMEPAI
miR-888	FAM40B
miR-888	BHLHB3
miR-888	ATAD5
miR-888	ONECUT2
miR-920	WBSCR27
miR-920	NETO2
miR-920	ONECUT2
miR-940	CDKN2A
miR-940	RDH12
miR-940	CYP2B6
miR-940	AGTRL1
miR-940	CTNNA3
miR-940	7A5
miR-940	DTL
miR-940	CD276
miR-940	KIAA0101
miR-1225-3p	MTMR11
miR-1225-3p	FAM26E
miR-1225-3p	CDT1
miR-1227	DKK1
miR-1227	BIRC5
miR-1237	CEACAM8
miR-1237	SLC26A9
miR-1237	COL6A3
miR-1237	FJX1
miR-1237	7A5
miR-1237	KIF11
miR-1237	MYOC
miR-1237	SFRP4
miR-1237	REG4
miR-1237	CCNA2
miR-1247	ADH7
miR-1253	CDX1
miR-1253	ECT2
miR-1253	EGFL6
miR-1253	HOXB9
miR-1253	KRT6B
miR-1253	CLIC6
miR-1253	DEPDC1
miR-1253	SLC1A2
miR-1253	CD276
miR-1253	ONECUT2
miR-1253	KIAA0101
miR-1260	ADHFE1
miR-1260	KRT80
miR-1260	HOXA11
miR-1260	CD200
miR-1274b	ASPN
miR-1274b	ONECUT2
miR-1826	NID2
miR-1826	GABRA3
miR-1826	7A5
miR-1826	PLAU
miR-1826	HMCN1
